# Supplementary material for: Commercially Available Cell-Free Permeability Tests for Industrial Drug Development: Increased Sustainability through Reduction of In Vivo Studies
Source: Pharmaceutics. 2023 Feb 9;15(2):592. doi: 10.3390/pharmaceutics15020592 (PMC9964961; doi:10.3390/pharmaceutics15020592)
Supplement: Supplementary file 1 [file pharmaceutics-15-00592-s001.zip]

Archive with 1 entries (1 files):
- pharmaceutics-2125201-supplementary.pdf
